# Supplementary material for: Comparative Proteomic Analysis of Desulfotomaculum reducens MI-1: Insights into the Metabolic Versatility of a Gram-Positive Sulfate- and Metal-Reducing Bacterium
Source: Front Microbiol. 2016 Feb 19;7:191. doi: 10.3389/fmicb.2016.00191 (PMC4759654; doi:10.3389/fmicb.2016.00191)
Supplement: Supplementary file 1 [file DataSheet1.XLSX]

## Sheet: SuppTable1a
Supplementary Table 1a: Proteins observed exclusively in the pyruvate fermentation condition
	Locus Tag	Description
	Dred_0005	hypothetical protein
	Dred_0010	pyridoxal biosynthesis lyase PdxS
	Dred_0040	putative transmembrane anti-sigma factor
	Dred_0059	dTMP kinase; EC_number=2.7.4.9
	Dred_0122	RNA-binding S1 domain-containing protein
	Dred_0125	tRNA(Ile)-lysidine synthetase
	Dred_0150	hypothetical protein
	Dred_0171	Baf family transcriptional activator
	Dred_0178	UvrB/UvrC protein
	Dred_0186	PilT domain-containing protein
	Dred_0235	preprotein translocase subunit SecY
	Dred_0250	anthranilate phosphoribosyltransferase
	Dred_0264	putative endoribonuclease L-PSP
	Dred_0343	hypothetical protein
	Dred_0355	flagellar motor protein MotA
	Dred_0392	oligopeptide/dipeptide ABC transporter ATPase
	Dred_0393	oligopeptide/dipeptide ABC transporter ATPase
	Dred_0404	glutaconate CoA-transferase; EC_number=2.8.3.12
	Dred_0420	SpoOM family protein
	Dred_0421	peptidase M48, Ste24p
	Dred_0432	hypothetical protein
	Dred_0491	deoxyuridine 5prime-triphosphate nucleotidohydrolase Dut; EC_number=3.6.1.23
	Dred_0500	DNA polymerase subunit beta
	Dred_0517	hypothetical protein
	Dred_0536	hypothetical protein
	Dred_0709	phosphate ABC transporter ATPase
	Dred_0710	phosphate uptake regulator PhoU
	Dred_0729	ABC transporter-like protein
	Dred_0738	phosphodiesterase
	Dred_0744	copper amine oxidase domain-containing protein
	Dred_0761	UBA/THIF-type NAD/FAD binding protein
	Dred_0783	prephenate dehydratase; EC_number=4.2.1.51
	Dred_0868	type III restriction enzyme, res subunit
	Dred_0952	hypothetical protein
	Dred_0976	TRAG family protein
	Dred_0978	hypothetical protein
	Dred_1017	HAD family phosphatase
	Dred_1117	hypothetical protein
	Dred_1188	hypothetical protein
	Dred_1200	thymidylate synthase, flavin-dependent; EC_number=2.1.1.148
	Dred_1203	phage terminase GpA
	Dred_1240	glutamate racemase; EC_number=5.1.1.3
	Dred_1287	MarR family transcriptional regulator
	Dred_1288	putative CoA-substrate-specific enzyme activase
	Dred_1340	hypothetical protein
	Dred_1347	hypothetical protein
	Dred_1354	WD40 domain-containing protein
	Dred_1358	putative radical SAM protein
	Dred_1367	YheO domain-containing protein
	Dred_1413	peptidoglycan-binding LysM
	Dred_1445	nitrate reductase subunit gamma
	Dred_1458	alpha amylase catalytic subunit
	Dred_1471	citrate transporter
	Dred_1491	acetyl-CoA acetyltransferase; EC_number=2.3.1.9
	Dred_1517	TrkA domain-containing protein
	Dred_1568	NUDIX hydrolase
	Dred_1573	extracellular solute-binding protein
	Dred_1586	secretion protein HlyD family protein
	Dred_1607	CBS domain-containing protein
	Dred_1634	phosphotransferase domain-containing protein
	Dred_1641	ABC transporter, transmembrane region, type 1
	Dred_1646	1A family penicillin-binding protein
	Dred_1661	Holliday junction DNA helicase RuvA
	Dred_1711	protein phosphatase 2C domain-containing protein
	Dred_1723	ABC transporter-like protein
	Dred_1755	exsB protein
	Dred_1756	hypothetical protein
	Dred_1791	Baf family transcriptional activator
	Dred_1797	hypothetical protein
	Dred_1814	ABC transporter-like protein
	Dred_1840	metal dependent phosphohydrolase
	Dred_1843	hypothetical protein
	Dred_1852	DEAD/DEAH box helicase domain-containing protein
	Dred_1875	hypothetical protein
	Dred_1900	septum site-determining protein MinC
	Dred_1959	hypothetical protein
	Dred_1989	hypothetical protein
	Dred_2006	putative serine protein kinase, PrkA
	Dred_2027	methyl-accepting chemotaxis sensory transducer
	Dred_2057	putative DNA-binding protein
	Dred_2068	chromosome segregation protein SMC
	Dred_2069	ribonuclease III; EC_number=3.1.26.3
	Dred_2081	CoA-binding domain-containing protein
	Dred_2097	putative manganese-dependent inorganic pyrophosphatase; EC_number=3.6.1.1
	Dred_2148	lysine 2,3-aminomutase YodO family protein
	Dred_2199	hypothetical protein
	Dred_2286	ECF subfamily RNA polymerase sigma-24 factor
	Dred_2299	hypothetical protein
	Dred_2307	magnesium and cobalt transport protein CorA
	Dred_2407	flagellar motor switch protein FliG
	Dred_2419	hypothetical protein
	Dred_2461	methyl-accepting chemotaxis sensory transducer
	Dred_2471	signal-transduction protein
	Dred_2493	16S ribosomal RNA methyltransferase RsmE
	Dred_2499	heat-inducible transcription repressor HrcA
	Dred_2595	hypothetical protein
	Dred_2600	phi13 family phage major tail protein
	Dred_2693	N-acetylmuramoyl-L-alanine amidase; EC_number=3.5.1.28
	Dred_2709	precorrin-3B C17-methyltransferase
	Dred_2751	UbiC transcription regulator-associated domain-containing protein
	Dred_2756	TRAP dicarboxylate transporter subunit DctM
	Dred_2758	UbiC transcription regulator-associated domain-containing protein
	Dred_2760	methyl-accepting chemotaxis sensory transducer
	Dred_2798	cell wall hydrolase SleB
	Dred_2835	putative PAS/PAC sensor protein
	Dred_2928	RND family efflux transporter MFP subunit
	Dred_2950	acriflavin resistance protein
	Dred_2956	carbon starvation protein CstA
	Dred_3027	UDP-glucose 6-dehydrogenase; EC_number=1.1.1.22
	Dred_3103	(3R)-hydroxymyristoyl-ACP dehydratase
	Dred_3118	hypothetical protein
	Dred_3138	O-antigen polymerase
	Dred_3277	glycyl-radical activating family protein
	Note: Protein identification is based on detection of at least 2 unique peptides in a biological replicate and peptide detection in at least 50% of replicates.
	C=cytoplasmic, CM=cytoplasmic membrane, E= extracellular, CW= cell wall, U= unknown.

## Sheet: SuppTable1b
Supplementary Table 1b: Proteins observed exclusively in the sulfate reduction condition
	Locus Tag	Description
	Dred_0025	ATPase
	Dred_0081	Allergen V5/Tpx-1 family protein
	Dred_0106	hypothetical protein
	Dred_0109	aminoacyl-tRNA hydrolase; EC_number=3.1.1.29
	Dred_0117	SpoIID/LytB domain-containing protein
	Dred_0364	hypothetical protein
	Dred_0513	helicase domain-containing protein
	Dred_0515	type III restriction enzyme, res subunit
	Dred_0560	phosphodiesterase
	Dred_0561	regulatory protein ArsR
	Dred_0586	redox-active disulfide protein 2
	Dred_0662	FeoA family protein
	Dred_0706	hypothetical protein
	Dred_0778	3,4-dihydroxy-2-butanone 4-phosphate synthase
	Dred_0890	XRE family transcriptional regulator
	Dred_0916	XRE family transcriptional regulator
	Dred_0991	ATPase domain-containing protein
	Dred_1046	hypothetical protein
	Dred_1103	anti-sigma-factor antagonist
	Dred_1176	methyl-accepting chemotaxis sensory transducer
	Dred_1192	helicase domain-containing protein
	Dred_1531	ABC transporter-like protein
	Dred_1596	dephospho-CoA kinase; EC_number=2.7.1.24
	Dred_1628	CRISPR-associated Csm2 family protein
	Dred_1631	hypothetical protein
	Dred_1651	hydrogenase
	Dred_1652	NADH dehydrogenase (quinone); EC_number=1.6.99.5
	Dred_1663	hypothetical protein
	Dred_1681	aspartate carbamoyltransferase; EC_number=2.1.3.2
	Dred_1682	dihydroorotase, multifunctional complex type; EC_number=3.5.2.3
	Dred_1683	carbamoyl-phosphate synthase, small subunit
	Dred_1692	P-type HAD superfamily ATPase
	Dred_1720	extracellular ligand-binding receptor
	Dred_1724	ABC transporter-like protein
	Dred_1740	metal-dependent hydrolase
	Dred_1759	hypothetical protein
	Dred_1860	UspA domain-containing protein
	Dred_1884	DNA mismatch repair protein
	Dred_1914	phosphotransferase domain-containing protein
	Dred_1993	hypothetical protein
	Dred_1995	sulfate transporter
	Dred_2079	hypothetical protein
	Dred_2164	glutamyl-tRNA reductase
	Dred_2193	radical SAM domain-containing protein
	Dred_2200	S-adenosylmethionine decarboxylase proenzyme; EC_number=4.1.1.50
	Dred_2216	peptidase M24
	Dred_2229	hypothetical protein
	Dred_2267	molybdenum cofactor biosynthesis protein C
	Dred_2316	hypothetical protein
	Dred_2332	RNA methyltransferase
	Dred_2350	imidazole glycerol phosphate synthase subunit HisF
	Dred_2360	TrpR like protein, YerC/YecD
	Dred_2363	phosphoribosylglycinamide formyltransferase
	Dred_2384	protein-glutamate O-methyltransferase; EC_number=2.1.1.80
	Dred_2389	type IV pilus assembly PilZ
	Dred_2402	flagellar hook capping protein
	Dred_2415	flagellar protein FliS
	Dred_2416	hypothetical protein
	Dred_2420	C_GCAxxG_C_C family protein
	Dred_2425	AbrB family transcriptional regulator
	Dred_2624	putative prophage repressor
	Dred_2669	thioredoxin domain-containing protein
	Dred_2685	hypothetical protein
	Dred_2724	FeoA family protein
	Dred_2772	FAD-binding molybdopterin dehydrogenase
	Dred_2775	2Fe-2S iron-sulfur cluster binding domain-containing protein
	Dred_2791	XRE family transcriptional regulator
	Dred_2792	XRE family transcriptional regulator
	Dred_2801	hypothetical protein
	Dred_2804	glutamate synthase small subunit
	Dred_2823	pyruvate/ketoisovalerate oxidoreductase subunit gamma
	Dred_2886	ribosomal-protein-alanine acetyltransferase
	Dred_2999	S-layer domain-containing protein
	Dred_3070	carboxyl-terminal protease; EC_number=3.4.21.102
	Dred_3160	MazG nucleotide pyrophosphohydrolase
	Dred_3166	Sua5/YciO/YrdC/YwlC family protein
	Dred_3215	hypothetical protein
	Dred_3262	response regulator receiver protein
	Dred_3273	ethanolamine utilization protein EutJ family protein
	Dred_3287	hypothetical protein
	Dred_3320	parB-like partition protein
	Note: Protein identification is based on detection of at least 2 unique peptides in a biological replicate and peptide detection in at least 50% of replicates.
	C=cytoplasmic, CM=cytoplasmic membrane, E= extracellular, CW= cell wall, U= unknown.

## Sheet: SuppTable1c
Supplementary Table 1c: Proteins observed exclusively in the Fe(III)-citrate reduction condition
	Locus Tag	Description	Localization (PSORTb)	Notes
	Dred_0073	thiazole biosynthesis family protein	C
	Dred_0083	hypothetical protein	C
	Dred_0271	N-acetyl-gamma-glutamyl-phosphate reductase; EC_number=1.2.1.38	C
	Dred_0321	hypothetical protein	U	Outer membrane efflux protein
	Dred_0402	acyl-CoA dehydrogenase domain-containing protein	C	See Figure 7, Dred_0401 also unique to Fe(III)-citrate (1 unique peptide)
	Dred_0413	D-cysteine desulfhydrase; EC_number=4.4.1.15	C
	Dred_0416	regulatory protein IclR	C
	Dred_0433	CoB--CoM heterodisulfide reductase; EC_number=1.8.98.1	CM	In hdr Locus III, Dred_0432 also unique to Fe(III)-citrate (1 unique peptide)
	Dred_0445	phosphatidylserine decarboxylase; EC_number=4.1.1.65	CM
	Dred_0572	putative electron transfer flavoprotein YdiQ	C	See Figure 7, Dred_0573 also unique to Fe(III)-citrate (1 unique peptide)
	Dred_0577	dehydratase	C
	Dred_0598	MarR family transcriptional regulator	C
	Dred_0678	UDP-N-acetylglucosamine 1-carboxyvinyltransferase	C
	Dred_0740	lysine 2,3-aminomutase YodO family protein	C
	Dred_0852	hypothetical protein	C
	Dred_0963	glycosyl transferase family protein	CM
	Dred_1457	ADP-glucose type glycogen/starch synthase	C
	Dred_1578	cell wall hydrolase/autolysin	CW
	Dred_1730	FAD dependent oxidoreductase		Dred_1729 also unique to Fe(III)-citrate (1 unique peptide), Dred_1731 unique to both Fe(III) conditions
	Dred_2378	MazG nucleotide pyrophosphohydrolase	C
	Dred_2480	cytidine deaminase	C
	Dred_2550	maf protein	C
	Dred_2977	hypothetical protein	C
	Note: Protein identification is based on detection of at least 2 unique peptides in a biological replicate and peptide detection in at least 50% of replicates.
	C=cytoplasmic, CM=cytoplasmic membrane, E= extracellular, CW= cell wall, U= unknown.
	putative oxidoreductases
	porin-type proteins

## Sheet: SuppTable1d
Supplementary Table 1d: Proteins observed exclusively in the Fe(III)-oxide reduction condition
	Locus Tag	Description	Localization (PSORTb)	Notes
	Dred_0034	transposase, IS111A/IS1328/IS1533	C
	Dred_0107	PRC-barrel domain-containing protein	C
	Dred_0162	aspartate 1-decarboxylase; EC_number=4.1.1.11	C
	Dred_0239	50S ribosomal protein L36	C
	Dred_0407	TRAP dicarboxylate transporter subunit DctP	U
	Dred_0669	stage V sporulation protein D; EC_number=2.4.1.129	CM
	Dred_0898	resolvase domain-containing protein	C
	Dred_1241	selenide, water dikinase; EC_number=2.7.9.3	CM
	Dred_1295	ethanolamine ammonia lyase large subunit	C
	Dred_1343	Hsp33 protein	C
	Dred_1502	FAD-binding molybdopterin dehydrogenase	C
	Dred_1503	2Fe-2S iron-sulfur cluster binding domain-containing protein	C
	Dred_1506	helix-turn-helix domain-containing protein	U
	Dred_1548	Nitrilase/cyanide hydratase and apolipoprotein N-acyltransferase	C
	Dred_1625	CRISPR-associated Cas1 family protein	C
	Dred_1670	preprotein translocase subunit SecF	CM	Protein export membrane protein, 6 internal helices
	Dred_1714	protein kinase	CM
	Dred_1821	transposase Tn3 family protein	C
	Dred_1822	transposase Tn3 family protein	C
	Dred_1905	hypothetical protein	C
	Dred_1963	polysaccharide deacetylase	C
	Dred_2295	phosphate-binding protein	CM
	Dred_2301	extracellular solute-binding protein	U	ABC-type tungstate transport system, permease component, 1 internal helix
	Dred_2319	DNA polymerase III DnaE; EC_number=2.7.7.7	C
	Dred_2334	nucleotidyl transferase	C
	Dred_2421	NADH:flavin oxidoreductase/NADH oxidase	C	Identified in Otwell et al. 2015, in vitro characterization as metal reductase
	Dred_2465	NADPH-dependent FMN reductase	C
	Dred_2618	hypothetical protein	U
	Dred_2651	metal dependent phosphohydrolase	C
	Dred_2807	glutamine synthetase, type I; EC_number=6.3.1.2	C
	Dred_2844	FAD dependent oxidoreductase	C	Cluster Dred_2842-5 mentioned in text
	Dred_2892	amidohydrolase	C
	Dred_2940	hydroxylamine reductase	C
	Dred_3145	regulatory protein DeoR	C
	Dred_3297	peptidase M23B	E
	Note: Protein identification is based on detection of at least 2 unique peptides in a biological replicate and peptide detection in at least 50% of replicates.
	C=cytoplasmic, CM=cytoplasmic membrane, E= extracellular, CW= cell wall, U= unknown.
	putative oxidoreductases
	porin-type proteins

## Sheet: SuppTable2a
Supplementary Table 2a: Proteins significantly increased in abundance during sulfate reduction compared to pyruvate fermentation
	Locus Tag	Description	Log2 Pyr/Sulf	p-value
	Dred_2218	hypothetical protein	-4.52731	<0.01
	Dred_0025	ATPase	-3.43083	<0.01
	Dred_0014	D-3-phosphoglycerate dehydrogenase	-3.20589	<0.01
	Dred_2361	phosphoribosylamine--glycine ligase; EC_number=6.3.4.13	-3.18591	<0.01
	Dred_0013	class V aminotransferase	-3.11458	<0.01
	Dred_2771	adenine deaminase; EC_number=3.5.4.2	-3.0546	<0.01
	Dred_2364	phosphoribosylaminoimidazole synthetase; EC_number=6.3.3.1	-2.80662	<0.01
	Dred_3309	hypothetical protein	-2.55564	<0.01
	Dred_1655	NADH dehydrogenase (quinone); EC_number=1.6.99.5	-2.45886	<0.01
	Dred_2283	NifU domain-containing protein	-2.35309	<0.01
	Dred_2139	heavy metal transport/detoxification protein	-2.34363	<0.01
	Dred_3164	protein tyrosine phosphatase	-2.27029	<0.01
	Dred_2362	bifunctional phosphoribosylaminoimidazolecarboxamide formyltransferase/IMP cyclohydrolase; EC_number=2.1.2.3	-2.24724	<0.01
	Dred_3055	phosphotransferase system, phosphocarrier protein HPr	-2.20971	<0.01
	Dred_1129	deoxyribose-phosphate aldolase; EC_number=4.1.2.4	-2.18769	<0.01
	Dred_2153	hypothetical protein	-2.18402	<0.01
	Dred_2366	phosphoribosylformylglycinamidine synthase II; EC_number=6.3.5.3	-2.12726	<0.01
	Dred_0659	dinitrogenase iron-molybdenum cofactor biosynthesis protein	-2.09618	<0.01
	Dred_1164	hypothetical protein	-2.08713	<0.01
	Dred_2542	cell division topological specificity factor MinE	-2.06427	<0.01
	Dred_2998	S-layer domain-containing protein	-2.0593	<0.01
	Dred_0238	translation initiation factor IF-1	-2.00433	<0.01
	Dred_0561	regulatory protein ArsR	-1.9709	<0.01
	Dred_2385	CheD, stimulates methylation of MCP proteins	-1.96037	<0.01
	Dred_2578	hypothetical protein	-1.94574	<0.01
	Dred_2400	hypothetical protein	-1.94268	<0.01
	Dred_0694	anaerobic ribonucleoside-triphosphate reductase activating protein; EC_number=1.97.1.4	-1.90279	<0.01
	Dred_1325	heterodisulfide reductase subunit C	-1.87959	<0.01
	Dred_2769	basic membrane lipoprotein	-1.85604	<0.01
	Dred_2322	antibiotic biosynthesis monooxygenase	-1.83222	<0.01
	Dred_0991	ATPase domain-containing protein	-1.7882	0.0107559
	Dred_2145	multi-sensor hybrid histidine kinase	-1.77927	0.0415295
	Dred_2855	hypothetical protein	-1.77649	<0.01
	Dred_0994	hypothetical protein	-1.74745	<0.01
	Dred_2382	response regulator receiver protein	-1.71852	<0.01
	Dred_0763	BadM/Rrf2 family transcriptional regulator	-1.71319	<0.01
	Dred_0066	TatD family hydrolase	-1.68711	<0.01
	Dred_0657	cobyrinic acid a,c-diamide synthase	-1.65829	<0.01
	Dred_2222	cobyrinic acid a,c-diamide synthase	-1.64734	<0.01
	Dred_0593	thiamine-phosphate pyrophosphorylase; EC_number=2.5.1.3	-1.64681	<0.01
	Dred_2369	phosphoribosylaminoimidazole-succinocarboxamide synthase; EC_number=6.3.2.6	-1.63602	<0.01
	Dred_1759	hypothetical protein	-1.63487	<0.01
	Dred_2935	extracellular ligand-binding receptor	-1.62611	<0.01
	Dred_2764	molybdopterin binding domain-containing protein	-1.60257	<0.01
	Dred_1529	extracellular solute-binding protein	-1.59946	0.0431119
	Dred_1704	peptide deformylase; EC_number=3.5.1.88	-1.59774	<0.01
	Dred_2221	4Fe-4S ferredoxin iron-sulfur binding domain-containing protein	-1.59546	<0.01
	Dred_2634	appr-1-p processing domain-containing protein	-1.58674	<0.01
	Dred_0654	MOSC domain-containing protein	-1.56251	<0.01
	Dred_2228	4Fe-4S ferredoxin iron-sulfur binding domain-containing protein	-1.55687	<0.01
	Dred_0036	cold-shock DNA-binding domain-containing protein	-1.55611	0.0223709
	Dred_2937	4Fe-4S ferredoxin iron-sulfur binding domain-containing protein	-1.54637	0.0145197
	Dred_2370	adenylosuccinate lyase	-1.50438	<0.01
	Dred_2697	hypothetical protein	-1.49252	<0.01
	Dred_1069	NusB antitermination factor	-1.46009	<0.01
	Dred_0546	redox-active disulfide protein 2	-1.45263	<0.01
	Dred_2316	hypothetical protein	-1.45093	0.0256077
	Dred_2553	hypothetical protein	-1.4487	<0.01
	Dred_2365	amidophosphoribosyltransferase	-1.42956	<0.01
	Dred_2439	response regulator receiver modulated CheB methylesterase; EC_number=3.1.1.61	-1.40563	0.00562829
	Dred_1802	hypothetical protein	-1.38551	<0.01
	Dred_2491	histidine triad (HIT) protein	-1.38262	<0.01
	Dred_2273	aldehyde ferredoxin oxidoreductase; EC_number=1.2.7.5	-1.37776	<0.01
	Dred_2482	putative metalloprotease	-1.34972	<0.01
	Dred_2384	protein-glutamate O-methyltransferase; EC_number=2.1.1.80	-1.33157	<0.01
	Dred_1273	hypothetical protein	-1.31878	0.00716133
	Dred_3255	anthranilate phosphoribosyltransferase	-1.31361	<0.01
	Dred_1740	metal-dependent hydrolase	-1.30277	0.0393309
	Dred_0653	NifU domain-containing protein	-1.29917	<0.01
	Dred_2332	RNA methyltransferase	-1.29329	<0.01
	Dred_2071	acyl carrier protein	-1.25945	0.00900745
	Dred_1326	hypothetical protein	-1.25451	<0.01
	Dred_2368	phosphoribosylformylglycinamidine synthase PurS	-1.24257	<0.01
	Dred_3178	response regulator receiver protein	-1.23952	0.0119214
	Dred_0764	class V aminotransferase	-1.22334	<0.01
	Dred_0560	phosphodiesterase	-1.2233	0.0252754
	Dred_2351	1-(5-phosphoribosyl)-5-[(5-phosphoribosylamino)methylideneamino] imidazole-4-carboxamide isomerase; EC_number=5.3.1.16	-1.2216	0.00808877
	Dred_1629	CRISPR-associated RAMP Csm3 family protein	-1.20357	0.00710303
	Dred_0236	type I methionine aminopeptidase	-1.1962	<0.01
	Dred_0298	hypothetical protein	-1.19118	<0.01
	Dred_2883	amino acid-binding ACT domain-containing protein	-1.18405	<0.01
	Dred_0775	Holliday junction resolvase YqgF	-1.18356	0.00572055
	Dred_3153	F0F1 ATP synthase subunit delta	-1.16456	0.013648
	Dred_1166	homoserine kinase	-1.14559	<0.01
	Dred_1689	orotate phosphoribosyltransferase; EC_number=2.4.2.10	-1.13525	<0.01
	Dred_0459	hypothetical protein	-1.12959	0.0183315
	Dred_2151	biotin synthase; EC_number=2.8.1.6	-1.1281	<0.01
	Dred_3322	methyltransferase GidB	-1.12103	<0.01
	Dred_2460	hypothetical protein	-1.11889	0.0246024
	Dred_0203	50S ribosomal protein L11	-1.10564	<0.01
	Dred_2383	MCP methylation inhibitor CheC	-1.09373	0.0228442
	Dred_0638	4Fe-4S ferredoxin iron-sulfur binding domain-containing protein	-1.0657	<0.01
	Dred_2157	AsnC family transcriptional regulator	-1.0633	<0.01
	Dred_1591	peptide deformylase; EC_number=3.5.1.88	-1.06167	0.00547006
	Dred_3231	OsmC family protein	-1.06024	<0.01
	Dred_2271	hypothetical protein	-1.04628	<0.01
	Dred_1687	orotidine 5prime-phosphate decarboxylase; EC_number=4.1.1.23	-1.03056	<0.01
	Dred_3245	cold-shock DNA-binding domain-containing protein	-1.03035	<0.01
	Dred_1327	4Fe-4S ferredoxin iron-sulfur binding domain-containing protein	-1.02933	<0.01
	Dred_0128	hypothetical protein	-1.02885	<0.01
	Dred_1520	GCN5-like N-acetyltransferase	-1.02354	<0.01
	Dred_1742	hypothetical protein	-1.01543	<0.01
	Dred_0367	electron transfer flavoprotein subunit beta	-1.01102	<0.01
	Dred_0098	SpoVG family protein	-1.01077	0.0181852
	Dred_3321	cobyrinic acid a,c-diamide synthase	-0.99666	0.00501253
	Dred_0205	50S ribosomal protein L10	-0.996127	0.0190531
	Dred_0115	histone family protein DNA-binding protein	-0.995733	0.0079477
	Dred_3003	short-chain dehydrogenase/reductase SDR	-0.995438	0.0187915
	Dred_1344	stress responsive alpha-beta barrel domain-containing protein	-0.991208	<0.01
	Note: Protein identification is based on detection of at least 2 unique peptides in a biological replicate and peptide detection in at least 50% of replicates.
	C=cytoplasmic, CM=cytoplasmic membrane, E= extracellular, CW= cell wall, U= unknown.

## Sheet: SuppTable2b
Supplementary Table 2b: Proteins significantly increased in abundance during Fe(III)-citrate reduction compared to pyruvate fermentation
	Locus Tag	Description	Log2 Pyr/Fecit	p-value	Localization (PSORTb)	Notes
	Dred_1817	hypothetical protein	-3.18199	<0.01	C
	Dred_0678	UDP-N-acetylglucosamine 1-carboxyvinyltransferase	-3.04001	<0.01	C
	Dred_1919	phosphodiesterase	-2.67731	<0.01	C
	Dred_2764	molybdopterin binding domain-containing protein	-2.56202	<0.01	C
	Dred_1816	beta-lactamase domain-containing protein	-2.21843	<0.01	C
	Dred_0443	alpha-glucan phosphorylase; EC_number=2.4.1.1	-2.15214	<0.01	U
	Dred_1781	enoyl-CoA hydratase/isomerase	-2.12411	<0.01	C	In hdr-loci VII
	Dred_0383	PAS/PAC sensor-containing diguanylate cyclase	-2.06296	<0.01	CM
	Dred_0528	XRE family transcriptional regulator	-2.05976	<0.01	CM
	Dred_0522	ATPase central domain-containing protein	-2.0324	<0.01	CM
	Dred_3057	excinuclease ABC subunit C	-2.02843	0.00701123	C
	Dred_2252	helicase domain-containing protein	-1.83295	<0.01	C
	Dred_2536	ribonuclease	-1.63771	<0.01	C
	Dred_1186	hypothetical protein	-1.63034	<0.01	C
	Dred_2400	hypothetical protein	-1.50816	0.028664	E	Flagellar assembly protein
	Dred_3175	putative transaldolase; EC_number=2.2.1.2	-1.45614	<0.01	C
	Dred_2507	hypothetical protein	-1.45434	<0.01	U
	Dred_2277	iron-containing alcohol dehydrogenase	-1.40003	0.0195132	C
	Dred_2017	TatD-related deoxyribonuclease	-1.35384	<0.01	C
	Dred_0381	pyruvate kinase	-1.32787	0.0112065	C
	Dred_0041	phosphoribulokinase/uridine kinase	-1.31797	<0.01	C
	Dred_0254	tryptophan synthase subunit alpha; EC_number=4.2.1.20	-1.28775	0.00539375	C
	Dred_1780	3-hydroxybutyryl-CoA dehydrogenase; EC_number=1.1.1.157	-1.21759	<0.01	C	In hdr-loci VII
	Dred_2145	multi-sensor hybrid histidine kinase	-1.20523	0.00813917	CM
	Dred_2273	aldehyde ferredoxin oxidoreductase; EC_number=1.2.7.5	-1.20336	<0.01	C
	Dred_0009	metal dependent phosphohydrolase	-1.17849	0.0220647	C
	Dred_3222	ybaK/ebsC protein	-1.17253	0.0315598	C
	Dred_2883	amino acid-binding ACT domain-containing protein	-1.0751	<0.01	C
	Dred_0136	phosphopyruvate hydratase; EC_number=4.2.1.11	-1.02525	<0.01	C
	Note: Protein identification is based on detection of at least 2 unique peptides in a biological replicate and peptide detection in at least 50% of replicates.
	C=cytoplasmic, CM=cytoplasmic membrane, E= extracellular, CW= cell wall, U= unknown.
	putative oxidoreductases
	porin-type proteins

## Sheet: SuppTable2c
Supplementary Table 2c: Proteins significantly increased in abundance during Fe(III)-oxide reduction compared to pyruvate fermentation
	Locus Tag	Description	Log2 Pyr/Feox	p-value	Localization (PSORTb)	Notes
	Dred_1424	hypothetical protein	-6.50681	<0.01	C
	Dred_2188	GntR domain-containing protein	-4.59595	<0.01	C
	Dred_1398	phosphomannomutase; EC_number=5.4.2.8	-4.59509	<0.01	C
	Dred_0751	ribosome small subunit-dependent GTPase A	-4.56743	<0.01	C
	Dred_0315	xanthine dehydrogenase accessory factor	-4.4245	0.0239663	U
	Dred_2518	RNP-1-like RNA-binding protein	-3.85476	<0.01	U
	Dred_3113	WecB/TagA/CpsF family glycosyl transferase; EC_number=2.4.1.187	-3.70051	<0.01	U
	Dred_0001	chromosomal replication initiation protein	-3.41071	<0.01	C
	Dred_1278	2-hydroxyglutaryl-CoA dehydratase, D-component	-3.31401	<0.01	C
	Dred_1160	GTP-binding protein EngA	-3.31383	0.0281142	CM
	Dred_0381	pyruvate kinase	-3.23944	<0.01	C
	Dred_2001	two component sigma-54 specific Fis family transcriptional regulator	-3.21613	0.00782683	C
	Dred_0423	hydroxylamine reductase	-3.19351	<0.01	C
	Dred_2458	hypothetical protein	-2.96765	<0.01	C
	Dred_2845	glycerol kinase	-2.96178	<0.01	C	Cluster Dred_2842-5 mentioned in text
	Dred_0528	XRE family transcriptional regulator	-2.93944	<0.01	CM
	Dred_0179	ATP:guanido phosphotransferase	-2.78718	0.0406047	C
	Dred_0865	restriction endonuclease R.SthI	-2.66801	<0.01	C
	Dred_2071	acyl carrier protein	-2.48894	<0.01	C
	Dred_0009	metal dependent phosphohydrolase	-2.42909	<0.01	C
	Dred_0269	hypothetical protein	-2.18306	<0.01	C	predicted oxidoreductase activity
	Dred_2048	HSR1-like GTP-binding protein	-2.18056	<0.01	C
	Dred_0007	DNA gyrase subunit A	-2.05924	0.00768126	C
	Dred_2618	hypothetical protein	-2.00524	<0.01	U
	Dred_0398	peptide chain release factor 3	-1.9175	<0.01	C
	Dred_1525	nitrogen-specific signal transduction histidine kinase NtrB	-1.91326	0.013522	CM
	Dred_0613	YheO domain-containing protein	-1.85627	0.013989	C
	Dred_1325	heterodisulfide reductase subunit C	-1.81845	0.0191456	C
	Dred_0727	extracellular solute-binding protein	-1.79095	0.0124567	U
	Dred_0239	50S ribosomal protein L36	-1.76907	<0.01	C
	Dred_0034	transposase, IS111A/IS1328/IS1533	-1.71493	0.00588238	C
	Dred_0385	methyl-accepting chemotaxis sensory transducer	-1.6482	0.0250148	CM
	Dred_2043	NADH dehydrogenase subunit D; EC_number=1.6.5.3	-1.64405	0.0131144	C	Nuo subunit
	Dred_2348	ATP-dependent DNA helicase PcrA	-1.59282	<0.01	C
	Dred_1423	von Willebrand factor, type A	-1.57054	<0.01	U
	Dred_2346	NAD-dependent DNA ligase; EC_number=6.5.1.2	-1.51374	0.00708328	C
	Dred_3026	NAD-dependent epimerase/dehydratase	-1.43626	0.00972122	C
	Dred_2570	SMC domain-containing protein	-1.41577	<0.01	C
	Dred_1239	superoxide dismutase; EC_number=1.15.1.1	-1.38792	<0.01	E
	Dred_0670	UDP-N-acetylmuramyl-tripeptide synthetase	-1.38217	<0.01	C
	Dred_0098	SpoVG family protein	-1.2865	0.0442554	C
	Dred_0612	hypothetical protein	-1.26002	<0.01	U
	Dred_2488	hypothetical protein	-1.22975	0.0140642	U	Outer membrane efflux protein, 2 internal helices
	Dred_2063	S-adenosyl-L-homocysteine hydrolase; EC_number=3.3.1.1	-1.22584	<0.01	C
	Dred_1908	phosphoglycerate mutase	-1.21843	<0.01	C
	Dred_3002	UDP-glucose 4-epimerase	-1.15975	0.00708235	C
	Dred_1242	SirA family protein	-1.13445	0.00771996	C
	Dred_2273	aldehyde ferredoxin oxidoreductase; EC_number=1.2.7.5	-1.10194	<0.01	C
	Dred_2473	glycyl-tRNA synthetase subunit alpha; EC_number=6.1.1.14	-1.09857	<0.01	C
	Dred_3033	polysaccharide biosynthesis protein CapD	-1.09402	0.0154627	C
	Dred_0203	50S ribosomal protein L11	-1.03463	<0.01	C
	Dred_2459	hypothetical protein	-1.02864	<0.01	C
	Dred_2878	putative molybdopterin biosynthesis protein MoeA/LysR substrate binding-domain-containing protein	-1.01415	<0.01	C
	Dred_1130	diaminopimelate decarboxylase	-1.00971	0.0274465	C
	Note: Protein identification is based on detection of at least 2 unique peptides in a biological replicate and peptide detection in at least 50% of replicates.
	C=cytoplasmic, CM=cytoplasmic membrane, E= extracellular, CW= cell wall, U= unknown.
	putative oxidoreductases
	porin-type proteins

## Sheet: SuppTable3
Supplementary Table 3: Log2 protein abundance comparisons for clusters of interest for involvement in lactate and/or pyruvate utilization.
	Locus Tag	Description	Log2 Pyr/sulf	P-value	Log2 Pyr/fecit	P-value	Log2 Pyr/feox	P-value
	Dred_0367	electron transfer flavoprotein subunit beta	-1.01102	<0.01	-0.710205	0.0301084	0.201075	0.51517
	Dred_0368	electron transfer flavoprotein subunit alpha	-0.487197	0.0771506	0.71554	0.0090782	0.971898	0.0183118
	Dred_0369	FAD linked oxidase domain-containing protein	-0.473422	0.0257171	-0.537017	0.0308532	-0.63604	<0.01
	Dred_0047	pyruvate flavodoxin/ferredoxin oxidoreductase domain-containing protein	-0.0606583	0.755555	0.541968	<0.01	0.101303	0.569174
	Dred_0048	thiamine pyrophosphate binding domain-containing protein	0.541357	0.0665314	1.7692	<0.01	1.50733	0.0261856
	Dred_0049	pyruvate ferredoxin/flavodoxin oxidoreductase	-0.061295	0.789714	-0.188647	0.397729	1.95538	<0.01
	Dred_2750	formate C-acetyltransferase; EC_number=2.3.1.54	1.64272	<0.01	2.7028	<0.01	-0.108758	0.588788
	Dred_2751	UbiC transcription regulator-associated domain-containing protein	Pyruvate only	NA	NI	NA	NI	NA
	Dred_2752	glycyl-radical activating family protein	0.980423	0.118144	NI	NA	2.40718	<0.01
	Dred_2753	formate C-acetyltransferase	NI	NA	NI	NA	NI	NA
	Dred_1893	pyruvate dehydrogenase (pseudogene)	NI	NA	NI	NA	NI	NA
	Note: Protein identification is based on detection of at least 2 unique peptides in a biological replicate and peptide detection in at least 50% of replicates. NI=protein not identified. NA= not applicable.

## Sheet: SuppTable4
Supplementary Table 4: Log2 protein abundance comparisons for the six hydrogenases annotated in the genome of D. reducens.
	Locus tag	Protein name	Log 2 Pyr/Sulf	P-value	Log2 Pyr/Fe(III)-citrate	P-value	Log2 Pyr/Fe(III)-oxide	P-value	PSORTb localization	Notes
	Dred_1440	hydrogenase large subunit	NI	NA	NI	NA	NI	NA	C
	Dred_1794	hydrogenase large subunit	3.02159	<0.01	3.05018	<0.01	2.44696	<0.01	C	Likely involved in pyruvate-ferredoxin oxidoreductase pathway
	Dred_0461	putative hydrogenase cytochrome b subunit	NI	NA	NI	NA	NI	NA	CM
	Dred_0462	4Fe-4S ferredoxin iron-sulfur binding domain-containing protein	-0.841112	0.0237503	NI	NA	0.396122	0.218097	CM
	Dred_0463	hydrogenases, Fe-only	-0.753057	0.0141282	3.68361	<0.01	1.44452	<0.01	C
	Dred_1651	hydrogenases, Fe-only	sulfate only	NA	NI	NA	NI	NA	C	Similarity to NuoEFG subunits
	Dred_1652	NADH dehydrogenase (quinone)	sulfate only	NA	NI	NA	NI	NA	C
	Dred_1653	NADH dehydrogenase (ubiquinone), 24 kDa subunit	NI	NA	NI	NA	NI	NA	C
	Dred_1654	hydrogenases, Fe-only	-0.301217	0.197572	1.38874	<0.01	2.40218	<0.01	C	Similarity to NuoEFG subunits
	Dred_1655	NADH dehydrogenase (quinone)	-2.45886	<0.01	-0.40519	0.343777	-0.14236	0.738842	C
	Dred_1656	NADH dehydrogenase (ubiquinone), 24 kDa subunit	-0.765102	0.0857199	0.923158	0.0125828	NI	NA	C
	Dred_3290	hydrogenases, Fe-only	NI	NA	NI	NA	NI	NA	C
	Dred_3291	NADH dehydrogenase (quinone)	NI	NA	NI	NA	NI	NA	C
	Dred_3292	NADH dehydrogenase (ubiquinone), 24 kDa subunit	NI	NA	NI	NA	NI	NA	C
	Note: Protein identification is based on detection of at least 2 unique peptides in a biological replicate and peptide detection in at least 50% of replicates.
	NI=protein not identified. NA= not applicable.
	C=cytoplasmic, CM=cytoplasmic membrane, E= extracellular, CW= cell wall, U= unknown (Junier et al., 2010).

## Sheet: SuppTable5
Supplementary Table 5: Log2 protein abundance comparisons for putative respiration-related proteins in D. reducens.
	Locus tag	Protein name	Log 2 Pyr/Sulf	P-value	Log2 Pyr/Fe(III)-citrate	P-value	Log2 Pyr/Fe(III)-oxide	P-value
	Dred_2036	NuoN	NI	NA	NI	NA	NI	NA
	Dred_2037	NuoM	NI	NA	NI	NA	NI	NA
	Dred_2038	NuoL	NI	NA	NI	NA	NI	NA
	Dred_2039	NuoK	NI	NA	NI	NA	NI	NA
	Dred_2040	NuoJ	NI	NA	NI	NA	NI	NA
	Dred_2041	NuoI	0.842451	0.263165	NI	NA	NI	NA
	Dred_2042	NuoH	NI	NA	NI	NA	NI	NA
	Dred_2043	NuoD	-0.0684117	0.801206	NI	NA	-1.64405	0.0131144
	Dred_2044	NuoC	1.46249	<0.01	NI	NA	NI	NA
	Dred_2045	NuoB	-0.0721083	0.816814	NI	NA	NI	NA
	Dred_2046	NuoA	NI	NA	NI	NA	NA	NA
	Dred_3149	subunit epsilon	-0.299367	0.216587	2.82243	<0.01	1.77812	<0.01
	Dred_3150	subunit beta	-0.377623	0.0486083	1.14508	<0.01	0.209702	0.237091
	Dred_3151	subunit gamma	-0.204997	0.524229	1.81788	<0.01	-0.397358	0.16375
	Dred_3152	subunit alpha	-0.373753	0.103519	1.0317	<0.01	0.2496	0.208531
	Dred_3153	subunit delta	-1.16456	0.013648	NI	NA	1.25977	0.0306733
	Dred_3154	subunit b	-0.26954	0.383735	5.10825	<0.01	0.17381	0.701246
	Dred_3155	subunit c	NI	NA	NI	NA	NI	NA
	Dred_3156	subunit a	NI	NA	NI	NA	NI	NA
	Note: Protein identification is based on detection of at least 2 unique peptides in a biological replicate and peptide detection in at least 50% of replicates.
	NI=protein not identified. NA= not applicable.

[truncated: 1 more sheets: SuppTable6]
